# Supplementary material for: Ribosomal RNA operons define a central functional compartment in the Streptomyces chromosome
Source: Nucleic Acids Res. 2022 Nov 21;50(20):11654–69. doi: 10.1093/nar/gkac1076 (PMC9723626; doi:10.1093/nar/gkac1076)
Supplement: gkac1076_Supplemental_Files [file gkac1076_supplemental_files.zip]

Archive with 7 entries (7 files):
- Supplemental_file_2.gmt
- Supplementary material_list_v2.pdf
- Supplementary_Figure_S1_S3_S4_S6to9.pdf
- Supplementary_Figure_S2.pdf
- Supplementary_Figure_S5.pdf
- Supplementary_file_1_script.pdf
- Supplementary_tables.zip
